# Supplementary material for: Photoprocesses in Derivatives of 1,4- and 1,3-Diazadistyryldibenzenes
Source: Int J Mol Sci. 2022 Dec 5;23(23):15346. doi: 10.3390/ijms232315346 (PMC9736992; doi:10.3390/ijms232315346)
Supplement: Supplementary file 1 [file ijms-23-15346-s001.zip]

Archive with 1 entries (1 files):
- ijms-1979611-supplementary.pdf
